# Supplementary material for: TSWIFT, a novel method for iterative staining of embedded and mounted human brain sections
Source: Sci Rep. 2024 Jun 3;14:12688. doi: 10.1038/s41598-024-63152-2 (PMC11148033; doi:10.1038/s41598-024-63152-2)
Supplement: Supplementary file 9 — Supplementary Table S1. [file 41598_2024_63152_MOESM9_ESM.xlsx]

## Sheet: Sheet1
Figure Slide used in	Region	Age	Sex	Post Mortem Interval	Diagnosis
2-5, S2-S8	Cortex	66	M	12	AD (high) / Braak Stage VI
6	Cortex	74	F	6	Control
7	Hippocampus	82	F	8	AD (high) / Braak Stage VI
S1	Cortex	77	F	7	Control
