# Supplementary material for: TSWIFT, a novel method for iterative staining of embedded and mounted human brain sections
Source: Sci Rep. 2024 Jun 3;14:12688. doi: 10.1038/s41598-024-63152-2 (PMC11148033; doi:10.1038/s41598-024-63152-2)
Supplement: Supplementary file 10 — Supplementary Table S2. [file 41598_2024_63152_MOESM10_ESM.xlsx]

## Sheet: Sheet1
Target	Company	Raised in	Catalog Number	Concentration used	Depositor notes
HSP27/HSPB1	Cell Signaling	mouse	2402	1:50
Hsp60	Cell Signaling	rabbit	12165	1:500
total HSP70 and HSPA8	Cell Signaling	rabbit	4872	1:50
β-amyloid (pE3 peptide)	Cell Signaling	rabbit	14975	1:100
Glial Fibrillary Acid Protein	Dako	rabbit	Z0334	1:500
Pan human tau	Dako	rabbit	A0024	1:1,000
ACHE acetylcholinesterase, presynaptic	Developmental Studies Hybridoma Bank	mouse	tor23	5ug/mL	tor23 was deposited to the DSHB by Harland, Richard (DSHB Hybridoma Product tor23)
alpha-tubulin	Developmental Studies Hybridoma Bank	mouse	12G10	5ug/mL	12G10 anti-alpha-tubulin was deposited to the DSHB by Frankel, J. / Nelsen, E.M. (DSHB Hybridoma Product 12G10 anti-alpha-tubulin)
HTT	Developmental Studies Hybridoma Bank	mouse	MW-7	5ug/mL	MW7 was deposited to the DSHB by Patterson, P.H. (DSHB Hybridoma Product MW7)
HTT aggregate	Developmental Studies Hybridoma Bank	mouse	MW-8	5ug/mL	MW8 was deposited to the DSHB by Patterson, P.H. (DSHB Hybridoma Product MW8)
Thr-AMP	Lampire	rabbit	custom-made	1:50
ATF-6B	Proteintech	rabbit	15794-1-AP	1:100
Beta actin	Proteintech	mouse	66009-1-1	1:1,000 and 1:50
HSPA5/BiP/GRP78	Proteintech	rabbit	11587-1AP	1:100
NeuN	Proteintech	rabbit	26975-1	1:1,000
alpha-synuclein	Santa Cruz Biotechnology	mouse	sc-12767	1:50
CD68	Santa Cruz Biotechnology	mouse	sc-17832	1:50
DARPP-32	Santa Cruz Biotechnology	mouse	sc-271111	1:50
FICD/HYPE	Santa Cruz Biotechnology	mouse	sc-515368	1:50
Flk-1/KDR/VEGFR2	Santa Cruz Biotechnology	mouse	sc-6251	1:50
HSPA8/Hsc70	Santa Cruz Biotechnology	mouse	sc-7298	1:50
pan Tau	Santa Cruz Biotechnology	mouse	sc-58860	1:100
